# Supplementary material for: Encouraging the scale-up of proven interventions: Infrastructure development for the “Evidence-to-Implementation” award
Source: J Clin Transl Sci. 2021 Jul 26;5(1):e160. doi: 10.1017/cts.2021.828 (PMC8427544; doi:10.1017/cts.2021.828)
Supplement: Supplementary file 1 [file ctssup.zip]

Archive with 2 entries (2 files):
- S2059866121008281sup001.docx
- S2059866121008281sup002.docx
